# Supplementary material for: Drosophila as Model System to Study Ras-Mediated Oncogenesis: The Case of the Tensin Family of Proteins
Source: Genes (Basel). 2023 Jul 23;14(7):1502. doi: 10.3390/genes14071502 (PMC10379045; doi:10.3390/genes14071502)
Supplement: Supplementary file 1 [file genes-14-01502-s001.zip]

Archive with 1 entries (1 files):
- genes-2519781-supplementary.pdf
